# Supplementary material for: Routine application of the Lymph2Cx assay for the subclassification of aggressive B-cell lymphoma: report of a prospective real-world series
Source: Virchows Arch. 2022 Oct 11;481(6):935–43. doi: 10.1007/s00428-022-03420-6 (PMC9734243; doi:10.1007/s00428-022-03420-6)
Supplement: Supplementary file 2 — Supplementary file2 (XLSX 25 KB) [file 428_2022_3420_MOESM2_ESM.xlsx]

## Sheet: n=128
Online Resource 2 Detailed case information, IHC, Lymph2Cx and FISH data
NR-	tissue	tissue group	age	sex	CD10	BCL6	IRF4/Mum1P	CD5	COO_Hans	COO_Lymph2Cx	Score	ABC.likelihood	BCL2 FISH	BCL6 FISH	MYC FISH	IRF4 FISH	EBER ISH
118	nasal cavity	other	37	m	neg	pos	pos	n.a.	non-GCB	GCB	956.289	0	n. a.	n. a.	n. a.	n.a.	n.a.
133	LN	LN	56	m	neg	pos	pos	n.a.	non-GCB	GCB	980.416	0	n. a.	n. a.	n. a.	n.a.	n.a.
117	lung	other	84	m	neg	pos	pos	n.a.	non-GCB	GCB	1185.94	0	n. a.	n. a.	n. a.	n.a.	n.a.
72	LN	LN	77	f	neg	pos	pos	neg	non-GCB	GCB	1221.23	0	neg	neg	neg	neg	neg
109	oropharynx	other	79	m	neg	pos	pos	neg	non-GCB	GCB	1506.7	0	neg	neg	neg	neg	neg
112	LN	LN	71	m	neg	pos	pos	n.a.	non-GCB	U	2067.21	0.31	n. a.	n. a.	n. a.	n.a.	n.a.
18	top of blister	other	83	m	neg	pos	pos	neg	non-GCB	U	2151.99	0.48	neg	neg	neg	pos	neg
55	kidney	other	50	m	neg	pos	pos	neg	non-GCB	U	2319.4	0.78	neg	pos	neg	neg	neg
97	LN	LN	65	f	neg	pos	neg	neg	GCB	ABC	2488.89	0.93	neg	pos	neg	n.a.	neg
77	LN	LN	62	m	neg	pos	neg	neg	GCB	ABC	2632.84	0.98	neg	pos	n. a.	n.a.	neg
85	breast	other	74	m	pos	pos	pos	n.a.	GCB	ABC	2767.12	0.99	n. a.	n. a.	n. a.	n.a.	n.a.
21	LN	LN	78	m	pos	pos	pos	neg	GCB	ABC	2770.2	0.99	neg	n. a.	neg	n.a.	neg
122	ethmoid	other	79	m	pos	pos	pos	n.a.	GCB	ABC	2824.6	0.99	n. a.	n. a.	n. a.	n.a.	n.a.
42	testis	testis	64	m	neg	pos	neg	neg	GCB	ABC	2919.01	1	neg	pos	neg	n.a.	neg
84	LN	LN	80	f	pos	pos	neg	20% pos	GCB	ABC	3349.23	1	neg	neg	neg	n.a.	neg
54	testis	testis	87	m	neg	pos	neg	neg	GCB	ABC	3377.98	1	neg	neg	pos	n.a.	neg
2	LN	LN	79	f	pos	pos	pos	neg	GCB	ABC	3441.17	1	neg	pos	neg	pos	neg
13	LN	LN	81	m	neg	pos	neg	90% pos	GCB	ABC	3537.9	1	neg	neg	neg	n.a.	neg
70	LN	LN	80	m	neg	pos	neg	50% pos	GCB	ABC	4036.88	1	neg	pos	neg	n.a.	neg
69	LN	LN	76	m	pos	pos	neg	neg	GCB	U	1913.55	0.1	neg	neg	neg	n.a.	neg
60	LN	LN	76	m	pos	pos	pos	neg	GCB	U	1984.51	0.18	neg	neg	neg	neg	neg
136	LN	LN	67	f	neg	pos	neg	n.a.	GCB	U	2187.97	0.55	n. a.	n. a.	n. a.	n.a.	n.a.
6	nasal cavity	other	78	m	pos	pos	pos	n.a.	GCB	U	2307.2	0.77	neg	neg	neg	neg	n.a.
138	LN	LN	65	m	neg	pos	pos	n.a.	non-GCB	ABC	2540.16	0.95	n. a.	n. a.	n. a.	n.a.	n.a.
125	parotid gland	other	80	m	neg	pos	pos	n.a.	non-GCB	ABC	2580.5	0.97	n. a.	n. a.	n. a.	n.a.	n.a.
139	LN	LN	59	m	neg	pos	pos	n.a.	non-GCB	ABC	2611.22	0.97	neg	pos	neg	n.a.	n.a.
98	LN	LN	66	f	neg	pos	pos	neg	non-GCB	ABC	2629.67	0.98	neg	neg	neg	n.a.	neg
129	nasal	other	74	f	neg	pos	pos	n.a.	non-GCB	ABC	2695.88	0.99	n. a.	n. a.	n. a.	n.a.	n.a.
68	LN	LN	85	m	neg	pos	pos	neg	non-GCB	ABC	2709.83	0.99	neg	neg	pos	n.a.	neg
47	bladder	other	93	f	neg	neg	neg	neg	non-GCB	ABC	2739.98	0.99	n. a.	neg	n. a.	n.a.	neg
50	testis	testis	70	m	neg	neg	neg	n.a.	non-GCB	ABC	2791.6	0.99	n. a.	n. a.	n. a.	n.a.	n.a.
100	testis	testis	83	m	neg	pos	pos	neg	non-GCB	ABC	2834.14	0.99	neg	neg	pos	n.a.	neg
141	pleura	other	88	f	neg	pos	pos	n.a.	non-GCB	ABC	2882.17	1	neg	neg	neg	n.a.	n.a.
113	nasal cavity	other	75	f	neg	pos	pos	n.a.	non-GCB	ABC	2914.89	1	n. a.	n. a.	n. a.	n.a.	neg
123	LN	LN	56	m	neg	pos	pos	n.a.	non-GCB	ABC	2916.37	1	n. a.	n. a.	n. a.	n.a.	n.a.
56	nasal	other	75	f	neg	pos	pos	neg	non-GCB	ABC	2918.55	1	neg	neg	neg	n.a.	neg
7	LN	LN	55	m	neg	pos	pos	neg	non-GCB	ABC	2919.38	1	neg	neg	neg	n.a.	neg
101	testis	testis	71	m	neg	pos	pos	n.a.	non-GCB	ABC	2951.49	1	n. a.	n. a.	n. a.	n.a.	n.a.
144	LN	LN	37	f	neg	pos	pos	n.a.	non-GCB	ABC	2965.08	1	neg	neg	neg	n.a.	neg
25	LN	LN	69	f	neg	pos	pos	n.a.	non-GCB	ABC	2975.12	1	n. a.	n. a.	n. a.	n.a.	n.a.
58	liver	other	76	m	neg	pos	pos	n.a.	non-GCB	ABC	2993.17	1	n. a.	n. a.	n. a.	n.a.	n.a.
83	LN	LN	92	f	neg	pos	pos	neg	non-GCB	ABC	3002.47	1	neg	neg	neg	n.a.	neg
143	bladder	other	74	f	neg	pos	pos	n.a.	non-GCB	ABC	3019.77	1	neg	neg	neg	n.a.	n.a.
37	LN	LN	30	m	neg	pos	pos	neg	non-GCB	ABC	3035.06	1	neg	pos	neg	n.a.	neg
126	skin	other	79	m	neg	pos	pos	n.a.	non-GCB	ABC	3093.73	1	n. a.	n. a.	n. a.	n.a.	n.a.
111	LN	LN	62	m	neg	pos	pos	40% pos	non-GCB	ABC	3095.54	1	n. a.	neg	neg	n.a.	neg
142	LN	LN	87	m	neg	pos	pos	n.a.	non-GCB	ABC	3117.09	1	neg	pos	neg	n.a.	neg
103	LN	LN	58	m	neg	pos	pos	n.a.	non-GCB	ABC	3120.18	1	n. a.	n. a.	n. a.	n.a.	neg
135	LN	LN	62	f	neg	pos	pos	90% pos	non-GCB	ABC	3169.49	1	neg	neg	neg	n.a.	neg
74	soft tissue	other	81	m	neg	pos	pos	neg	non-GCB	ABC	3182.4	1	neg	pos	neg	n.a.	neg
91	LN	LN	69	m	neg	pos	pos	neg	non-GCB	ABC	3203.08	1	n. a.	neg	neg	n.a.	neg
9	skin	other	79	f	neg	pos	pos	50% pos	non-GCB	ABC	3206.48	1	neg	pos	neg	n.a.	neg
145	LN	LN	81	f	neg	neg	pos	n.a.	non-GCB	ABC	3231.34	1	n. a.	n. a.	n. a.	n.a.	n.a.
51	LN	LN	51	m	neg	pos	pos	neg	non-GCB	ABC	3243.12	1	neg	neg	neg	n.a.	neg
76	LN	LN	64	m	neg	pos	pos	neg	non-GCB	ABC	3255.97	1	neg	neg	n. a.	n.a.	neg
89	os sacrum	other	79	m	neg	pos	pos	neg	non-GCB	ABC	3258.93	1	neg	pos	n. a.	n.a.	neg
78	LN	LN	78	m	neg	neg	pos	neg	non-GCB	ABC	3273.09	1	neg	neg	neg	n.a.	neg
75	LN	LN	65	f	neg	neg	neg	neg	non-GCB	ABC	3281.86	1	neg	neg	neg	n.a.	neg
87	LN	LN	67	f	neg	pos	pos	neg	non-GCB	ABC	3290.36	1	neg	pos	neg	n.a.	neg
134	cervical	other	53	f	neg	pos	pos	n.a.	non-GCB	ABC	3329.12	1	neg	pos	neg	n.a.	n.a.
36	tonsil	tonsil	57	m	neg	pos	pos	neg	non-GCB	ABC	3337.33	1	neg	neg	neg	n.a.	neg
95	tonsil	tonsil	77	m	neg	pos	pos	n.a.	non-GCB	ABC	3372.74	1	n. a.	n. a.	n. a.	n.a.	n.a.
44	LN	LN	85	f	neg	pos	pos	80% pos	non-GCB	ABC	3374.07	1	neg	neg	neg	n.a.	neg
116	n. a.	n a	74	m	neg	neg	pos	n.a.	non-GCB	ABC	3389.1	1	n. a.	n. a.	n. a.	n.a.	n.a.
147	testis	testis	75	m	neg	pos	pos	n.a.	non-GCB	ABC	3472.18	1	n. a.	n. a.	n. a.	n.a.	n.a.
140	testis	testis	81	m	neg	pos	pos	n.a.	non-GCB	ABC	3493.71	1	neg	neg	neg	n.a.	n.a.
119	LN	LN	57	f	neg	pos	pos	n.a.	non-GCB	ABC	3548.29	1	n. a.	n. a.	n. a.	n.a.	n.a.
32	LN	LN	77	m	neg	pos	pos	neg	non-GCB	ABC	3548.73	1	neg	neg	neg	n.a.	neg
22	CNS	CNS	70	f	neg	pos	pos	40% pos	non-GCB	ABC	3567.49	1	neg	pos	neg	n.a.	neg
29	CNS	CNS	81	m	neg	pos	pos	20% pos	non-GCB	ABC	3605.39	1	neg	pos	neg	n.a.	neg
104	LN	LN	76	f	neg	pos	pos	neg	non-GCB	ABC	3608.2	1	neg	neg	neg	n.a.	neg
131	LN	LN	86	f	neg	pos	pos	n.a.	non-GCB	ABC	3623.87	1	n. a.	n. a.	n. a.	n.a.	n.a.
146	testis	testis	66	m	neg	pos	pos	n.a.	non-GCB	ABC	3631.9	1	neg	neg	neg	n.a.	neg
130	nasal	other	94	f	neg	pos	pos	n.a.	non-GCB	ABC	3632.79	1	n. a.	n. a.	n. a.	n.a.	n.a.
106	peritoneum	other	67	f	neg	pos	pos	neg	non-GCB	ABC	3664.11	1	neg	neg	neg	n.a.	neg
3	LN	LN	31	f	neg	pos	pos	n.a.	non-GCB	ABC	3678.3	1	neg	neg	neg	n.a.	n.a.
86	LN	LN	81	m	neg	pos	pos	neg	non-GCB	ABC	3681.21	1	neg	pos	neg	n.a.	neg
57	jaw/bone	other	53	f	neg	pos	pos	neg	non-GCB	ABC	3844.97	1	neg	neg	neg	n.a.	neg
49	LN	LN	63	m	neg	pos	pos	neg	non-GCB	ABC	3922.77	1	neg	neg	neg	n.a.	neg
53	ovary	other	83	f	neg	pos	pos	10% pos	non-GCB	ABC	3934.89	1	neg	neg	neg	n.a.	neg
1	LN	LN	72	f	neg	pos	pos	n.a.	non-GCB	ABC	3939.91	1	neg	neg	neg	n.a.	neg
46	testis	testis	70	m	neg	pos	pos	neg	non-GCB	ABC	3954.04	1	neg	neg	pos	n.a.	neg
10	abdominal	other	70	m	neg	pos	pos	n.a.	non-GCB	ABC	3974.4	1	n. a.	n. a.	n. a.	n.a.	n.a.
81	LN	LN	67	f	neg	pos	pos	90% pos	non-GCB	ABC	4005.88	1	neg	neg	neg	n.a.	neg
23	testis	testis	62	m	neg	pos	pos	90% pos	non-GCB	ABC	4066.42	1	neg	neg	neg	n.a.	neg
99	testis	testis	65	m	neg	pos	pos	10% pos	non-GCB	ABC	4431.19	1	neg	neg	neg	n.a.	neg
30	peritoneum	other	77	f	pos	pos	neg	neg	GCB	GCB	-1099.37	0	pos	neg	pos	n.a.	neg
115	LK	LN	76	f	pos	pos	neg	n.a.	GCB	GCB	-555.197	0	n. a.	n. a.	n. a.	n.a.	n.a.
124	n. a.	n a	58	m	pos	pos	neg	n.a.	GCB	GCB	-408.955	0	n. a.	n. a.	n. a.	n.a.	n.a.
120	soft tissue	other	68	m	pos	pos	neg	n.a.	GCB	GCB	-401.345	0	n. a.	n. a.	n. a.	n.a.	n.a.
31	CNS	CNS	81	m	pos	pos	neg	neg	GCB	GCB	-308.748	0	neg	pos	neg	n.a.	neg
82	cecum	GI	56	m	pos	pos	neg	n.a.	GCB	GCB	-246.402	0	n. a.	n. a.	n. a.	n.a.	n.a.
96	tonsil	tonsil	72	m	pos	pos	neg	neg	GCB	GCB	-187.203	0	n. a.	neg	neg	n.a.	n.a.
17	LN	LN	84	m	pos	pos	neg	neg	GCB	GCB	-125.738	0	pos	neg	pos	n.a.	neg
105	LN	LN	51	m	pos	pos	neg	neg	GCB	GCB	-93.1107	0	neg	neg	pos	n.a.	pos
127	n. a.	n a	66	m	neg	pos	neg	n.a.	GCB	GCB	-28.1809	0	n. a.	n. a.	n. a.	n.a.	n.a.
128	n. a.	n a	56	f	neg	pos	neg	n.a.	GCB	GCB	26.7151	0	n. a.	n. a.	n. a.	n.a.	n.a.
11	parotid gland	other	74	m	neg	pos	neg	n.a.	GCB	GCB	72.6094	0	neg	neg	neg	n.a.	n.a.
102	thyriod	other	61	m	pos	pos	neg	5% pos	GCB	GCB	84.8439	0	neg	pos	neg	n.a.	neg
93	LN	LN	51	m	pos	pos	neg	neg	GCB	GCB	105.45	0	n. a.	neg	neg	n.a.	neg
34	LN	LN	76	m	pos	n. a.	neg	neg	GCB	GCB	135.166	0	pos	neg	neg	n.a.	neg
52	LN	LN	41	m	neg	pos	neg	n.a.	GCB	GCB	161.132	0	n. a.	n. a.	n. a.	n.a.	n.a.
71	LN	LN	50	f	pos	pos	neg	neg	GCB	GCB	201.175	0	pos	neg	neg	n.a.	neg
108	LN	LN	48	m	neg	pos	neg	neg	GCB	GCB	234.789	0	neg	neg	neg	n.a.	neg
15	LN	LN	38	m	pos	pos	neg	n.a.	GCB	GCB	236.547	0	neg	neg	neg	n.a.	neg
16	oropharynx	other	17	f	pos	pos	neg	neg	GCB	GCB	329.038	0	neg	neg	neg	n.a.	neg
107	colon	GI	88	m	pos	pos	neg	neg	GCB	GCB	341.285	0	neg	neg	neg	n.a.	neg
110	LN	LN	78	f	pos	pos	neg	neg	GCB	GCB	349.643	0	n. a.	n. a.	neg	n.a.	neg
5	LN	LN	78	m	pos	pos	n. a.	n.a.	GCB	GCB	365.981	0	n. a.	n. a.	n. a.	n.a.	n.a.
14	LN	LN	65	f	pos	pos	neg	n.a.	GCB	GCB	384.83	0	n. a.	n. a.	n. a.	n.a.	neg
79	femur	other	30	f	neg	pos	neg	neg	GCB	GCB	459.127	0	neg	neg	neg	n.a.	neg
8	LN	LN	65	m	pos	pos	neg	neg	GCB	GCB	616.88	0	neg	neg	pos	n.a.	neg
114	tonsil	tonsil	75	f	n. a.	pos	neg	n.a.	GCB	GCB	760.164	0	n. a.	n. a.	n. a.	n.a.	n.a.
19	LN	LN	57	m	pos	pos	neg	neg	GCB	GCB	775.135	0	pos	neg	neg	n.a.	neg
137	soft tissue	other	46	m	pos	pos	neg	n.a.	GCB	GCB	841.645	0	neg	neg	neg	n.a.	neg
92	LN	LN	76	f	pos	pos	n. a.	neg	GCB	GCB	849.727	0	pos	neg	neg	n.a.	neg
43	LN	LN	57	m	pos	n. a.	n. a.	neg	GCB	GCB	942.731	0	pos	neg	pos	n.a.	neg
80	tonsil	tonsil	55	f	neg	pos	neg	neg	GCB	GCB	1018.8	0	neg	neg	n. a.	n.a.	neg
24	soft tissue	other	79	f	pos	pos	neg	neg	GCB	GCB	1020.39	0	pos	neg	neg	n.a.	neg
88	LN	LN	85	m	pos	pos	neg	neg	GCB	GCB	1065.88	0	neg	pos	neg	n.a.	neg
121	n. a.	n a	52	m	pos	pos		n.a.	GCB	GCB	1129.71	0	n. a.	n. a.	n. a.	n.a.	n.a.
26	tonsil	tonsil	58	m	pos	pos	n. a.	neg	GCB	GCB	1203.81	0	neg	neg	neg	n.a.	neg
4	LN	LN	77	m	neg	pos	neg	neg	GCB	GCB	1216.5	0	neg	pos	neg	n.a.	neg
73	skin	other	23	m	neg	pos	neg	neg	GCB	GCB	1232.9	0	neg	neg	neg	n.a.	neg
45	skin	other	84	f	neg	pos	neg	neg	GCB	GCB	1408.59	0	neg	neg	neg	n.a.	neg
12	thoracic wall	other	74	f	pos	pos	neg	neg	GCB	GCB	1530.66	0	neg	pos	neg	n.a.	neg
48	testis	testis	89	m	pos	pos	neg	neg	GCB	GCB	1656.06	0.01	pos	pos	pos	n.a.	neg
38	colon	GI	77	m	pos	pos	neg	neg	GCB	GCB	1699.96	0.02	neg	neg	pos	n.a.	neg
Routine application of the Lymph2Cx Assay for the subclassification of aggressive B-cell lymphoma: report of a prospective real-world series. Alberto Zamò, Elena Gerhard-Hartmann, German Ott, Ioannis Anagnostopoulos, David W. Scott, Andreas Rosenwald, Hilka Rauert-Wunderlich Corresponding author: hilka.rauert-wunderlich@uni-wuerzburg.de
Virchows Archiv
