# Supplementary material for: Routine application of the Lymph2Cx assay for the subclassification of aggressive B-cell lymphoma: report of a prospective real-world series
Source: Virchows Arch. 2022 Oct 11;481(6):935–43. doi: 10.1007/s00428-022-03420-6 (PMC9734243; doi:10.1007/s00428-022-03420-6)
Supplement: Supplementary file 4 — Supplementary file4 (XLSX 13 KB) [file 428_2022_3420_MOESM4_ESM.xlsx]

## Sheet: Tabelle1
Online Resource 4 Literature comparison
Study first author	Study year	Study form	No. Samples (Lymph2Cx+Hans)	No. Samples (Lymph2Cx+Hans +complete FISH: MYC, BCL2, BCL6)	Hans	n	Lymph2Cx	n	Concordance (U included, %)	Concordance (U excluded, %)
Yoon	2017	retrospective	82	0	GCB	39	GCB	29	75.6	80.5
					non-GCB	43	ABC	48
							U	5
Hwang	2018	retrospective	150	0	GCB	41	GCB	51	73.3	82.1
					non-GCB	109	ABC	83
							U	16
Phang	2018	retrospective	96	0	GCB	38	GCB	36	68.8	81.4
					non-GCB	58	ABC	45
							U	15
Abdulla	2019	retrospective	308	0	GCB	157	GCB	163	71.8	83.1
					non-GCB	151	ABC	103
							U	42
Robetorye	2019	prospective	77	76	GCB	48	GCB	41	79.2	93.8
					non-GCB	29	ABC	24
							U	12
Lee	2019	retrospective	59	0	GCB	29	GCB	26	n.a.	81.4
					non-GCB	30	ABC	33
							U	n.a.
Cho	2020	prospective	156	0	GCB	50	GCB	43	75.5	86
					non-GCB	106	ABC	94
							U	19
Zamò	2022	prospective	128	80	GCB	57	GCB	47	82	86.8
(this study)					non-GCB	71	ABC	74
							U	7
n.a. not available
Routine application of the Lymph2Cx Assay for the subclassification of aggressive B-cell lymphoma: report of a prospective real-world series. Alberto Zamò, Elena Gerhard-Hartmann, German Ott, Ioannis Anagnostopoulos, David W. Scott, Andreas Rosenwald, Hilka Rauert-Wunderlich Corresponding author: hilka.rauert-wunderlich@uni-wuerzburg.de
Virchows Archiv
